# Supplementary material for: Rif1 prolongs the embryonic S phase at the Drosophila mid-blastula transition
Source: PLoS Biol. 2018 May 10;16(5):e2005687. doi: 10.1371/journal.pbio.2005687 (PMC5963817; doi:10.1371/journal.pbio.2005687)
Supplement: S1 Data — (XLSX) [file pbio.2005687.s014.xlsx]

## Sheet: Sheet1
Numerical values underlying Fig 4C.
Time (min) from the start of interphase until the last focus of Rif1-GFP was recorded in live imaging experiment during the indicated S phase.
S phase 13 control inj.	S phase 13 cyclin RNAi inj.	S phase 14 twine mRNA inj.	S phase 14 control inj.
8	14	22	70
8	18	19	66
8	14	16	64
7	16	16	68
7.5	18	20	62
8		17	66
7.75	16	18.33	66	Average
Numerical values underlying Fig 6A.
Time (min) from the start of interphase until the last focus of mCherry-PCNA was recorded during live imaging experiment of S phase 14.
Wildtype	rif1
71	25
74	21
70	29
72	30
68	23
76	33
72	30
81	29
	23
	30
	28
	28
	22
	25
73	26.8	Average
